# Supplementary material for: Restraining of glycoprotein VI- and integrin α2β1-dependent thrombus formation by platelet PECAM1
Source: Cell Mol Life Sci. 2024 Jan 18;81(1):44. doi: 10.1007/s00018-023-05058-2 (PMC10796532; doi:10.1007/s00018-023-05058-2)
Supplement: Supplementary file 2 — Supplementary file2 (XLSX 215 KB) [file 18_2023_5058_MOESM2_ESM.xlsx]

## Sheet: Figure 1 - inhib CD31
Donor	Condition	M1 P1	M1 P2	M1 P3	M1 P4	M1 P5	M1 P6	M1 P7	M1 P8	M1 CD31 P1	M1 CD31 P2	M1 CD31 P3	M1 CD31 P4	M1 CD31 P5	M1 CD31 P6	M1 CD31 P7	M1 CD31 P8		M2 P1	M2 P2	M2 P3	M2 P4	M2 P5	M2 P6	M2 P7	M2 P8	M2 CD31 P1	M2 CD31 P2	M2 CD31 P3	M2 CD31 P4	M2 CD31 P5	M2 CD31 P6	M2 CD31 P7	M2 CD31 P8		M3 P1	M3 P2	M3 P3	M3 P4	M3 P5	M3 P6	M3 P7	M3 P8	M3 CD31 P1	M3 CD31 P2	M3 CD31 P3	M3 CD31 P4	M3 CD31 P5	M3 CD31 P6
D1	Vehicle	31.7395	13.4801	3.155	1.8125	1.6575	26.2664	14.6985	6.72375	36.8365	13.7568	3.625	2.5	1.875	44.0247	23.012	5.3655		65.8151	17.587	3.6875	2.125	2.25	50.4851	26.4924	5.71325	54.131	11.8075	3.5	2.125	1.5	54.0072	18.6323	1.86217		27.2611	4.19092	3	1.16667	0.958333	26.7252	13.3501	1.04414	45.182	3.06083	2.75	1.25	0.833333	52.9849
D2	Vehicle	35.2144	18.7186	3.875	2.125	2	27.877	14.7583	5.16725	53.9142	20.0267	3.75	2.75	1.875	40.4015	16.0213	6.13417		80.1746	23.5595	4	2	1.75	60.62	37.1817	3.93858	63.236	12.501	3.5	2.375	1.5	58.0705	21.0038	2.0845		22.0005	3.78187	2.40625	0.9375	0.90625	16.1174	4.78575	0.115167	42.7632	3.357	2.625	0.875	0.75	26.1433
D3	Vehicle	20.1925	10.0347	2.8125	1.6875	1.5625	20.1003	5.30983	2.83342	25.2445	7.68325	2.75	2.25	1.875	35.2307	9.67833	5.301		56.6502	18.6578	3.875	1.90625	1.90625	51.7316	18.7607	1.57333	62.6795	15.4123	3.75	2.375	1.875	48.5273	10.6593	0.781583		62.6675	14.7567	3.83333	2.16667	1.85417	39.6583	20.2374	0.500667	63.4413	11.1793	3.41667	1.83333	1.25	40.5284
D4	Vehicle	54.5005	25.362	4.25	2.5	2.25	52.6103	32.4077	6.01433	No data available									83.68	23.872	4.5	2	2	71.2133	40.351	3.06667	No data available									62.2883	15.303	3.6875	1.9375	1.875	47.0369	20.4265	0.752375	No data available
D5	Vehicle	35.8298	13.7374	4	2.5	2.3125	32.3747	13.9976	10.1327	36.904	12.1288	3.75	3	2.375	47.0725	18.7308	12.8298		59.638	16.8173	3.375	2.1875	2	52.0528	19.1209	2.75933	57.7925	12.3347	3.5	2	2	51.378	11.315	0.962833		47.2656	10.9317	3.0625	1.25	1.1875	28.8076	9.02775	0.27875	62.4742	12.5185	3	1.75	1.75	50.1239
D6	Vehicle	25.5399	9.09	3.15625	1.875	1.78125	26.3122	9.27925	8.94125	56.5168	7.8365	3.125	1.875	1.375	47.7742	12.0062	9.84667		59.483	16.4371	3.5625	2.0625	1.75	45.4647	12.9797	2.12858	62.87	10.618	3.125	1.75	1.5	41.9458	6.91033	0.605667		47.1913	9.46675	3.625	2.375	2.125	30.6541	16.2029	0.258083	37.6568	6.1065	3.125	1.125	1.125	24.6722
D7	Vehicle	40.8079	16.2003	3.8125	2.375	2.3125	45.6708	24.8934	7.38442	43.849	14.4013	3.5	3	2.5	49.2503	24.8363	7.60333		66.1273	15.4061	3.5	2.1875	1.8125	54.6523	19.2281	1.30583	59.4855	7.64225	3.125	2.125	1.625	53.2562	11.3037	0.296833		64.986	11.4685	3.375	2	1.875	42.9623	21.7138	0.167833	50.1485	8.9095	3.25	2	1.625	31.227
D1	6F1	7.216	2.179	3	2	2	2.10967	1.46067	0.748333	54.093	9.8335	3.25	2	1.75	12.5385	4.641	1.863		39.104	7.6685	3	1	1.25	8.74733	3.07767	0.120667	44.713	6.3605	3.25	2	1.5	23.3473	3.928	0.21		0	0	0	0	0	0	0	0.04	48.0495	3.0295	2.625	1	0.875	38.0648
D2	6F1	7.457	4.53975	1.75	1.0625	1.065	3.72833	1.14217	0.8015	41.2525	11.1695	3.625	2.375	2	37.0173	7.85233	3.68183		35.7935	12.0965	2.875	1.5	1.625	7.83117	1.322	0.0486667	43.2918	11.8985	3.5	1.625	1.625	25.9345	1.83967	0.3165		0.1125	0	0	0	0	0.0251854	0	0	60.514	2.765	2.25	0.5	0.25	17.227
D3	6F1	10.4313	5.465	1.75	1	1.0625	7.02667	2.51317	2.52483	42.8287	15.3617	3.875	2	1.875	39.1168	8.13917	6.10083		28.6928	8.52875	3.25	1.25	1.25	5.17833	0.802167	0.103333	31.5733	5.423	3.125	1.25	1.125	7.871	0.353	0.013		0.047	0	0	0	0	0.1645	0	0.011	42.2067	1.8765	1.875	0.25	0.25	15.8488
D4	6F1	4.902	1.059	1.625	1	0.88	2.34667	1.412	0.423	No data available									22.4408	3.242	2.5625	1.5	1.25	4.14725	0.8705	0.004	No data available									2.3655	0.34075	0.4375	0.125	0.104167	0.0477977	0.00444444	0.00611111	No data available
D5	6F1	18.6715	7.55975	2.625	1.9375	1.75	11.3308	4.9035	3.2675	23.497	9.7915	3.25	2.75	2.25	45.5553	18.144	7.326		30.3783	7.39625	3	1.375	1.375	5.29033	0.4705	0.0573333	30.485	8.4965	3.25	2	2	7.95667	0.366667	0.0716667		0.305	0.076	0	0	0	0	0.001	0.0055	37.6273	5.22775	2.875	0.875	0.875	10.7792
D6	6F1	14.341	6.63825	2.625	1.5	1.5625	12.1579	3.91733	4.39467	30.0185	10.514	3.5	2.25	2	23.205	6.908	6.75267		29.5945	6.09025	1.75	0.9375	0.875	3.77367	0.615	0.031	40.8155	9.18	3.25	2	1.75	21.696	2.599	0.121667		1.68475	0.1305	0.875	0.125	0.125	0.016871	0.0075	0.009	48.6992	12.08	3.875	1.75	1.75	20.0675
D7	6F1	23.2837	9.09675	2.5625	1.5	1.5625	17.6943	7.21333	3.11667	26.4055	10.113	3	2	1.5	23.3837	11.0047	3.14667		27.713	2.34275	2.625	1.375	0.625	1.31133	0.205167	0.0146437	61.2785	2.432	2.5	1	1	13.2533	1.681	0.0883333		0.526	0	0	0	0	0	0	0	53.6255	2.012	2.5	1	1	11.2973
[truncated: 2 more columns]

## Sheet: Figure 2a - IgG
Donor	Condition	M1 P1	M1 P2	M1 P3	M1 P4	M1 P5	M1 P6	M1 P7	M1 P8	M1 IgG P1	M1 IgG P2	M1 IgG P3	M1 IgG P4	M1 IgG P5	M1 IgG P6	M1 IgG P7	M1 IgG P8		M2 P1	M2 P2	M2 P3	M2 P4	M2 P5	M2 P6	M2 P7	M2 P8	M2 IgG P1	M2 IgG P2	M2 IgG P3	M2 IgG P4	M2 IgG P5	M2 IgG P6	M2 IgG P7	M2 IgG P8		M3 P1	M3 P2	M3 P3	M3 P4	M3 P5	M3 P6	M3 P7	M3 P8	M3 IgG P1	M3 IgG P2	M3 IgG P3	M3 IgG P4	M3 IgG P5	M3 IgG P6
D1	Vehicle	31.7395	13.4801	3.4375	2	1.875	26.2664	14.6985	6.72375	29.683	13.8575	3.75	2.5	2.5	17.155	7.53867	2.37667		65.8151	17.587	3.6875	2.125	2.25	50.4851	26.4924	5.71325	45.5315	7.8855	3	2.25	1	41.19	18.784	3.94767		27.2611	4.19092	3	1.16667	0.958333	26.7252	13.3501	1.04414	45.5315	8.5825	3.75	1.75	1.5	30.9253
D2	Vehicle	35.2144	18.7186	3.875	2.125	2	27.877	14.7583	5.16725	29.7455	13.5635	3.625	2.125	1.875	32.9855	15.8245	5.794		80.1746	23.5595	4	2	1.75	60.62	37.1817	3.93858	72.6953	15.1087	3.375	2.125	1.5	47.2788	21.6912	1.807		22.0005	3.78187	3.0625	0.9375	0.75	16.1174	4.78575	0.115167	19.7368	3.98025	2.375	0.9375	0.8125	21.2465
D3	Vehicle	20.1925	10.0347	3.0625	1.9375	1.75	20.1003	5.30983	2.83342	18.2415	9.3835	1.875	1	1.125	19.5853	4.52067	3.89467		56.6502	18.6578	3.875	1.90625	1.90625	51.7316	18.7607	1.57333	53.8204	9.86775	3.0625	2.25	1.625	47.5464	13.2651	2.964		62.6675	14.7567	3.83333	2.16667	1.85417	39.6583	20.2374	0.500667	54.076	12.8852	3.875	2.375	2	31.0578
D4	Vehicle	54.5005	25.362	4.25	2.5	2.25	52.6103	32.4077	6.01433	31.8385	18.8305	4	2.5	2.25	42.8237	26.9493	7.451		83.68	23.872	4.5	2	2	71.2133	40.351	3.06667	54.4445	12.5735	4	2.5	2	57.2763	25.363	1.39767		62.2883	15.303	3.6875	1.9375	1.875	47.0369	20.4265	0.752375	57.338	18.0935	3.625	1.875	1.875	49.0935
D5	Vehicle	35.8298	13.7374	4	2.5	2.3125	32.3747	13.9976	10.1327	23.7475	11.0973	3.875	2.5	2.375	32.5288	13.276	10.1885		59.638	16.8173	3.375	2.1875	2	52.0528	19.1209	2.75933	44.886	10.5278	2.75	2.375	2	45.9527	15.3338	1.50117		47.2656	10.9317	3.0625	1.25	1.1875	28.8076	9.02775	0.27875	31.4922	5.8835	3.375	1.5	1.25	28.0772
D6	Vehicle	25.5399	9.09	3.5	1.875	1.8125	26.3122	9.27925	8.94125	31.2313	12.302	3.75	2.75	2.5	28.3558	9.18883	7.73933		59.483	16.4371	3.5625	2.0625	1.75	45.4647	12.9797	2.12858	57.8225	16.444	3.5	2.25	1.875	50.4817	11.0172	2.06983		47.1913	9.46675	3.625	2.375	2.125	30.6541	16.2029	0.258083	41.1785	9.93925	3.75	2.375	2.125	20.9582
D7	Vehicle	40.8079	16.2003	3.8125	2.375	2.3125	45.6708	24.8934	7.38442	42.8807	13.509	3.5	3	2.125	48.9922	20.1293	9.46533		66.1273	15.4061	3.5	2.1875	1.8125	54.6523	19.2281	1.30583	51.4845	7.87625	3	2	1.25	45.2388	11.89	0.539333		64.986	11.4685	3.375	2	1.875	42.9623	21.7138	0.167833	52.8353	10.116	3.625	2	1.75	53.5143
D1	6F1	No data available								No data available									No data available								No data available									No data available								No data available
D2	6F1
D3	6F1
D4	6F1	4.902	1.059	3.25	1.75	1.75	2.34667	1.412	0.423	3.6495	1.1065	1.625	0.75	0.75	0.920168	0.783333	0.112667		22.4408	3.242	2.875	1.625	1.375	0.004	4.14725	0.8705	15.9987	0.48375	2.25	1	0.875	0.554	0.0795833	0.00283333		0.1125	0	0	0	0	0.0251854	0	0	0.383	0.1745	0	0	0	0.0004669
D5	6F1	18.6715	7.55975	3.5	2.5	2.125	11.3308	4.9035	3.2675	13.6685	7.0355	1.875	1.25	1.25	9.804	3.8	3.88633		30.3783	7.39625	3	1.375	1.375	0.0573333	5.29033	0.4705	11.342	2.231	1.625	0.75	0.88	0.98893	0.142	0.0546667		2.8805	0.498625	0.625	0.125	0.125	0.0716966	0.00666667	0.00916667	1.3355	0.025	0	0	0	0
D6	6F1	14.341	6.63825	3.375	2	2	12.1579	3.91733	4.39467	19.703	4.0025	2.875	1.17	1.88	8.171	3.41967	3.28933		29.5945	6.09025	2.625	1.5	1.875	0.031	3.77367	0.615	16.032	1.6165	1.5	0.5	0.5	1.53267	0.347	0.0316667		1.68475	0.1305	0.875	0.125	0.125	0.016871	0.0075	0.009	3.249	0.1825	1	0	0	0.0002154
D7	6F1	23.2837	9.09675	3.25	2	2	17.6943	7.21333	3.11667	11.5525	3.892	3	1.75	1.5	11.046	4.114	0.653667		27.713	2.34275	2.625	1.375	0.625	0.0146437	1.31133	0.205167	18.5405	1.74	2.5	0.75	0.75	1.19233	0.122	0.047		0.526	0	0	0	0	0	0	0	0.302	0	0	0	0	0.0002154
[truncated: 2 more columns]

## Sheet: Figure 2b - cntrl CD31
Donor	Condition	M1 P1	M1 P2	M1 P3	M1 P4	M1 P5	M1 P6	M1 P7	M1 P8	M1 aCD31 P1	M1 aCD31 P2	M1 aCD31 P3	M1 aCD31 P4	M1 aCD31 P5	M1 aCD31 P6	M1 aCD31 P7	M1 aCD31 P8		M2 P1	M2 P2	M2 P3	M2 P4	M2 P5	M2 P6	M2 P7	M2 P8	M2 aCD31 P1	M2 aCD31 P2	M2 aCD31 P3	M2 aCD31 P4	M2 aCD31 P5	M2 aCD31 P6	M2 aCD31 P7	M2 aCD31 P8		M3 P1	M3 P2	M3 P3	M3 P4	M3 P5	M3 P6	M3 P7	M3 P8	M3 aCD31 P1	M3 aCD31 P2	M3 aCD31 P3	M3 aCD31 P4	M3 aCD31 P5	M3 aCD31 P6
D1	Vehicle	34.3648	10.129	3.875	2.25	2	34.7353	18.5015	10.3032	25.132	5.82375	3.625	2.5	2	27.5175	13.6575	10.6113		66.0652	14.9958	4	2.5	1.5	57.9253	25.7308	4.55325	54.3242	8.2745	3.75	2.375	1.75	51.6582	23.2867	3.3615		19.6408	5.0665	2.625	1.375	1.3125	15.337	7.58867	0.1405	18.4192	4.3	2.25	1.25	1.125	12.9582
D2	Vehicle	26.5832	9.45425	4.125	2.875	2.625	28.1338	13.0183	7.26333	26.6795	8.21275	3.625	3	2.5	28.9185	12.5142	8.97283		71.0625	7.56075	3.75	2.25	2	57.1213	20.5477	1.72917	61.6992	8.474	3.625	2.375	2	54.0073	16.6838	1.24867		11.1273	1.1245	3	1.375	1.375	17.4048	6.3945	0.214	14.643	1.5255	3.125	1.25	1.125	15.2083
D3	Vehicle	22.0262	9.08575	4	2.25	2.25	24.1693	12.5633	3.71383	25.607	10.4645	4	2.875	2.25	24.1335	11.6542	4.17867		55.2405	12.3345	4	2.75	2.25	51.906	23.7165	1.47183	48.506	9.7505	3.5	2.75	2.25	51.9647	15.8233	1.6735		14.19	3.4275	2.375	1.25	1.25	9.83333	4.81467	0.04	11.4395	2.1795	2.25	1.25	1.125	12.1067
D1	6F1	6.40775	2.3115	1.8125	1.0625	1	5.79017	2.13233	1.81667	4.647	1.71875	1.4375	1.125	1.1875	6.61383	2.6575	2.40367		34.6063	9.8135	4.125	2.25	2.25	5.1785	0.395667	0.0783333	22.5973	5.5735	3.75	2.25	2.125	3.98883	0.647167	0.121929		0	0	0	0	0	0.0007899	0	8.37667e-05	0.124	0	0	0	0	0.000789883
D2	6F1	5.97025	3.315	1.875	1.1875	1.3125	4.84483	1.20817	1.07117	4.42125	1.155	1.4375	1.5	1.25	7.12517	2.31667	1.7225		33.8122	4.358	3.625	1.625	1.5	6.02217	0.92	0.0768333	26.5577	3.57525	3.25	1.875	1.875	5.06767	0.749667	0.0435838		0.00675	0	0	0	0	0.0007899	0	0	0.02875	0	0	0	0	3.92734
D3	6F1	12.62	7.58625	1.8125	1.5	1.5	7.3445	4.183	0.9675	13.445	6.336	1.8125	1.5	1.5	8.6145	4.01717	1.78217		28.9428	9.762	3.625	2.375	2.125	9.39733	0.97725	0.0484291	26.7563	7.95975	3.75	2.5	2.375	5.65183	0.467333	0.0148103		0.075	0	0	0	0	0.000573583	0.0105	0.0065	0	0	0	0	0	0.00053765
[truncated: 2 more columns]

## Sheet: Suppl Figure 2 - IV.3
Donor	Condition	M1 P1	M1 P2	M1 P3	M1 P4	M1 P5	M1 P6	M1 P7	M1 P8	M1 CD31 P1	M1 CD31 P2	M1 CD31 P3	M1 CD31 P4	M1 CD31 P5	M1 CD31 P6	M1 CD31 P7	M1 CD31 P8		M2 P1	M2 P2	M2 P3	M2 P4	M2 P5	M2 P6	M2 P7	M2 P8	M2 CD31 P1	M2 CD31 P2	M2 CD31 P3	M2 CD31 P4	M2 CD31 P5	M2 CD31 P6	M2 CD31 P7	M2 CD31 P8		M3 P1	M3 P2	M3 P3	M3 P4	M3 P5	M3 P6	M3 P7	M3 P8	M3 CD31 P1	M3 CD31 P2	M3 CD31 P3	M3 CD31 P4	M3 CD31 P5	M3 CD31 P6
D1	Veh. + IV.3	32.517	12.7183	4	2.375	2	35.4326	17.2856	11.5661	33.2142	10.9838	3.625	2.5	2	51.1497	18.488	10.365		53.0174	12.6756	3.4375	2.1875	1.875	50.3135	20.281	3.04592	35.498	6.1165	3	2.125	1.875	26.185	1.60483	0.351667		28.7889	4.61825	2.03125	0.875	0.93875	13.7938	3.22133	0.116167	48.1638	4.9515	2.875	1	0.875	35.5428
D2	Veh. + IV.3	32.0911	13.3442	3.6875	2.5625	2.1875	28.7865	13.031	9.02483	42.9145	16.2312	3.875	2.875	2.25	50.852	13.2983	13.7868		61.2094	12.3332	3.0625	1.875	1.4375	42.7232	12.6046	1.80212	54.9338	14.027	3	1.75	1.5	45.9493	12.451	1.10967		61.5761	16.0673	3.75	2.1875	2.0625	50.7731	24.9903	1.02158	72.2785	7.5465	2.75	1.5	1.625	34.8387
D3	Veh. + IV.3	43.7	16.9576	3.8125	2.375	2.5	48.5607	22.2922	6.883	36.5697	11.6207	3.375	2.625	2	43.9232	25.7232	7.10417		57.9649	10.5564	3.375	1.875	1.3125	40.9327	12.0042	1.04786	57.7803	6.8435	2.75	1.625	1.25	39.1007	7.05583	0.442667		54.8779	12.7853	3.6875	1.9375	1.75	34.4008	16.466	0.477333	58.5375	7.02775	3.125	1.75	1.25	31.9568
D1	6F1 + IV.3	16.5316	7.26363	2.6875	1.5625	1.6575	9.52825	4.16233	2.66575	25.8048	13.6505	3.25	2.25	2.125	16.2077	6.4315	3.09417		26.9583	8.13175	3.08333	1.5625	1.5625	5.69861	0.725639	0.11475	45.1963	5.14325	3	1	1	10.7075	1.15942	0.0823333		0.1045	0	0	0	0	0.0700303	0.0104167	0.0027385	55.8257	3.808	2.25	0.75	0.625	23.212
D2	6F1 + IV.3	13.8893	5.84962	2.28125	1.4375	1.31375	10.8278	5.88125	4.352	37.501	9.6525	3.5	2.5	2.25	31.1345	8.10383	8.809		25.203	3.61125	2.34375	0.9375	0.97	2.1295	0.318917	0.0693333	37.8402	5.5585	3.125	1.5	1.125	17.303	2.46983	0.327333		2.89275	0.063125	0.5	0	0	0.0501496	0.005125	0.000333333	41.9	4.33875	2.625	0.875	0.875	11.8403
D3	6F1 + IV.3	16.1692	5.16325	1.90625	1.28125	1.25	12.6046	6.60508	1.95433	22.3332	7.57888	2.8125	1.90625	1.6875	24.7556	10.1292	2.97133		23.6466	3.24563	2.625	1.40625	1.095	1.771	0.300083	0.0571667	38.1683	3.93725	3	1	1.25	19.9635	2.75133	0.0806786		4.57162	0.048	0.625	0	0	0.0442996	0.212833	0.0131667	35.4295	4.1005	2.625	1	0.875	9.47
[truncated: 2 more columns]

## Sheet: Figure 3 - G6Bb and CD148
Donor	Condition	M3 P1	M3 P2	M3 P3	M3 P4	M3 P5	M3 P6	M3 P7	M3 P8	M3 G6Bb P1	M3 G6Bb P2	M3 G6Bb P3	M3 G6Bb P4	M3 G6Bb P5	M3 G6Bb P6	M3 G6Bb P7	M3 G6Bb P8		M3 P1	M3 P2	M3 P3	M3 P4	M3 P5	M3 P6	M3 P7	M3 P8	M3 CD148 P1	M3 CD148 P2	M3 CD148 P3	M3 CD148 P4	M3 CD148 P5	M3 CD148 P6	M3 CD148 P7	M3 CD148 P8
D1	Vehicle	34.488	3.9345	2.625	0.75	0.625	22.9548	8.94767	0.4885	25.9255	4.85075	3	1	0.75	21.2233	6.97133	0.394167		37.9565	7.6605	3.25	1.375	1.125	26.6775	12.2783	0.414667	14.0593	2.814	3.125	0.875	0.75	23.4388	10.0403	0.313167
D2	Vehicle	66.367	17.0628	4	2.375	2	55.942	18.9825	1.10283	53.148	18.1015	4	2.5	2.5	55.4767	22.1567	1.43867		69.1178	24.6668	4.25	2.5	2.125	55.7408	20.275	1.86517	59.7713	17.7218	4	2.5	2.375	53.5273	20.8248	1.62517
D3	Vehicle	59.034	6.96225	3.5	1.5	1.5	41.826	22.8873	0.515833	37.343	4.80975	3.375	1.125	1.375	40.2617	17.9993	1.306		59.3372	12.4698	0.5	0	0	51.0767	26.5123	1.47567	51.2272	14.2882	4	2.125	2.125	49.6667	22.8798	2.69633
D4	Vehicle	44.2155	9.74175	3.125	1.875	1.875	32.5995	16.4615	0.935167	29.989	5.77425	3	1.5	1.25	27.7475	11.4597	0.469		35.8875	6.744	3.25	1.75	1.75	22.579	10.7137	0.243	26.9335	5.408	3.25	1.25	1.25	29.7923	14.646	0.513333
D1	6F1	0	0	0	0	0	0.000251	0	0	0.0216667	0	0	0	0	0.000215	0	0		0.3335	0	0	0	0	0.000882	0	0	0.291833	0	0	0	0	0.000502667	0	0
D2	6F1	0.44075	0	0	0	0	0.0001075	0	0	1.2325	0	0	0	0	0	0	0		0.26275	0	0	0	0	0.000287	0	0	2.06025	0.0215	0.375	0	0	0.0002871	0	0
D3	6F1	1.092	0	0.25	0	0	0.001287	0.008	0	3.09575	0	0.5	0	0	0.000323	0	0		1.14725	0	3.75	2	2	0.0757515	0.0295	0.042	0.234	0	0	0	0	0.0005385	0	0.001
D4	6F1	0.47825	0.1255	0.25	0	0	0.000431	0	0	0	0	0	0	0	0.0001795	0	0		0.0115	0	0	0	0	0.0001795	0	0	0.00425	0	0	0	0	0.000395	0	0

## Sheet: Figure 6 - Ctrls patients
Donor	Condition	M1 P1	M1 P2	M1 P3	M1 P4	M1 P5	M1 P6	M1 P7	M1 P8	M1 CD31 P1	M1 CD31 P2	M1 CD31 P3	M1 CD31 P4	M1 CD31 P5	M1 CD31 P6	M1 CD31 P7	M1 CD31 P8		M2 P1	M2 P2	M2 P3	M2 P4	M2 P5	M2 P6	M2 P7	M2 P8	M2 CD31 P1	M2 CD31 P2	M2 CD31 P3	M2 CD31 P4	M2 CD31 P5	M2 CD31 P6	M2 CD31 P7	M2 CD31 P8		M3 P1	M3 P2	M3 P3	M3 P4	M3 P5	M3 P6	M3 P7	M3 P8	M3 CD31 P1	M3 CD31 P2	M3 CD31 P3	M3 CD31 P4	M3 CD31 P5	M3 CD31 P6
Day contr 1	Vehicle	8.10644	2.61139	7.64706	6.66667	7.5	8.15093	6.89466	2.18264	9.34157	2.70763	7.05882	6.66667	5.83333	8.50993	8.06625	0.763334		no thrombi								no thrombi									4.04823	10	10	9.09091	10	6.1478	7.07294	4.35287	5.48318	10	8.88889	10	9	3.23976
Day contr 2	Vehicle	8.24203	7.92879	9.41176	8.33333	8.33333	6.42954	8.00839	5.0552	9.81505	8.62771	9.41176	8.33333	6.66667	7.73775	8.0817	3.45127		7.81053	8.88824	8.88889	8.33333	9	8.18896	4.73156	3.28448	8.0096	9.47558	7.5	8.33333	5.45455	7.45855	6.06858	2.30724		10	1.81003	5	2.72727	2	8.29108	4.41955	4.89256	8.96332	0.665784	4.44444	1.66667	2	2.43106
Day contr 3	Vehicle	4.67152	4.6615	8.23529	8.33333	6.66667	5.68754	6.37154	3.0917	4.06048	4.96761	7.64706	8.33333	6.66667	6.60273	7.60592	7.33068		7.26745	8.03556	8.33333	8.33333	8	8.16593	6.63115	1.47108	7.99537	5.37624	7.5	6.66667	4.54545	4.04679	2.32657	0.194753		1.76337	1.75882	6.66667	3.63636	4	2.21053	1.19307	0.596771	1.92442	1.16058	5	3.33333	4	2.62029
Day contr 3	Vehicle	5.73582	2.74466	8.23529	5	6.66667	6.61087	6.40209	7.72758	5.81686	2.98301	8.23529	7.5	5.83333	7.52489	5.78681	4.9369		9.06393	7.7306	9.44444	10	9	9.71288	8.43986	10	9.47127	8.66908	10	10	10	10	10	5.8488		2.33497	0.964978	7.77778	7.27273	6.5	4.18767	1.95001	1.74147	4.95058	1.51657	6.66667	7.08333	7	5.9579
Day contr 5	Vehicle	7.30489	5.44703	9.70588	8.75	7.91667	7.25295	5.01821	8.64361	5.92798	5.53797	8.82353	9.16667	8.33333	8.55212	4.87018	6.97496		7.5086	6.9083	8.33333	8.33333	10	7.22706	5.21053	5.68605	7.68265	5.55402	9.375	8.33333	9.09091	7.29737	5.24933	1.04282		1.51459	1.46165	7.77778	5.45455	5.5	2.04722	1.66176	0.641677	3.84183	1.99748	6.66667	4.58333	5.5	2.99854
Day contr 6	Vehicle	4.35079	1.89378	8.82353	7.5	5.83333	5.03184	5.74424	6.77644	4.9687	3.38972	8.82353	7.5	5.83333	7.2208	5.53128	6.9134		8.13844	6.10925	8.88889	6.66667	8	6.4956	6.25536	3.91774	8.88805	5.76489	8.75	8.33333	5.45455	7.95896	7.97839	5.02405		2.56303	0.931882	6.38889	5	5.5	4.03407	3.47221	3.13496	3.89746	1.30121	6.66667	5	7	3.39714
Contr 1	Vehicle	5.82371	5.31509	7.42353	6.04167	5.525	4.99263	4.5355	4.20182	6.5178	6.86919	8.52941	8.33333	6.25	8.93896	7.78142	2.91023		7.8651	7.36721	8.19444	7.08333	9	7.08927	6.56549	5.38529	8.56016	7.66111	8.75	7.08333	5.45455	8.33525	6.33207	1.64847		3.31401	1.93315	6.66667	4.24242	3.83333	5.68174	5.45839	10	5.32565	1.58835	6.11111	4.16667	3.33333	7.68507
Contr 2	Vehicle	6.46129	7.38058	9.11765	7.08333	6.66667	5.29877	4.55396	3.22913	9.53952	10	8.82353	9.16667	6.25	8.20329	5.41755	3.32716		9.5811	9.86909	8.88889	6.66667	7	8.51245	9.21456	3.71249	10	8.11108	8.75	7.91667	5.45455	8.96237	7.13801	1.84529		2.67451	1.74447	5.34722	3.40909	3.625	3.42655	1.95672	1.10298	5.04055	1.74204	5.83333	2.91667	3	3.79189
Contr 3	Vehicle	3.70501	3.95661	6.61765	5.625	5.20833	3.82059	1.63845	1.77066	4.46673	3.83649	6.47059	7.5	6.25	7.15339	3.27269	2.87525		6.76986	7.81577	8.61111	6.35417	7.625	7.26431	4.64937	1.48302	9.912	10	9.375	7.91667	6.81818	7.48952	3.6225	0.691891		7.61822	6.80682	8.51852	7.87879	7.41667	8.43131	8.27437	4.79502	7.47789	5.80127	7.59259	6.11111	5	5.87834
Contr 4	Vehicle	10	10	10	8.33333	7.5	10	10	3.75849	no data									10	10	10	6.66667	8	10	10	2.89063	no data									7.57212	7.05882	8.19444	7.04545	7.5	10	8.35166	7.2057	no data
Contr 5	Vehicle	6.57421	5.41652	9.41176	8.33333	7.70833	6.15369	4.31922	6.33213	6.52975	6.05627	8.82353	10	7.91667	9.5578	6.33376	6.95887		7.12691	7.04476	7.5	7.29167	8	7.30942	4.73865	2.60094	9.13918	8.00321	8.75	6.66667	7.27273	7.92948	3.84533	0.852341		5.74588	5.04249	6.80556	4.54545	4.75	6.12446	3.69112	2.66966	7.3639	6.4962	6.66667	5.83333	7	7.2701
Contr 6	Vehicle	4.68617	3.5841	7.42647	6.25	5.9375	5.00135	2.86329	5.58758	10	3.91302	7.35294	6.25	4.58333	9.70027	4.05984	5.34081		7.10839	6.88552	7.91667	6.875	7	6.38429	3.2167	2.00639	9.94212	6.88933	7.8125	5.83333	5.45455	6.47376	2.34843	0.536162		5.73684	4.36673	8.05556	8.63636	8.5	6.51703	6.62479	2.47173	4.43864	3.16883	6.94444	3.75	4.5	3.57851
Contr 7	Vehicle	7.48761	6.38761	8.97059	7.91667	7.70833	8.68096	7.68134	4.61468	7.75858	7.19101	8.23529	10	8.33333	10	8.39831	4.12403		7.9024	6.45364	7.77778	7.29167	7.25	7.67445	4.76521	1.23087	9.4069	4.95856	7.8125	7.08333	5.90909	8.21935	3.84147	0.26277		7.90007	5.29008	7.5	7.27273	7.5	9.13375	8.87801	1.60739	5.91105	4.62339	7.22222	6.66667	6.5	4.52924
Contr.avg		6.39611	5.17905	8.5405	7.24359	6.85929	6.3932	5.69468	4.84397	7.06192	5.50663	8.18627	8.22917	6.5625	8.30849	6.26714	4.65891		8.01189	7.759	8.56481	7.49132	8.15625	7.83539	6.20154	3.63908	9.00066	7.31483	8.57955	7.65152	6.44628	7.65195	5.34097	1.84133		4.82968	3.7823	7.28454	5.86247	5.89423	5.86409	4.84651	3.47791	5.38487	3.33848	6.55864	5.09259	5.31944	4.44815
NS 1	Vehicle	7.51709	3.19109	8.52941	7.08333	5.83333	8.82853	7.61476	5.52587	7.46429	3.33566	7.94118	7.91667	5.83333	9.72098	10	4.08064		4.34751	3.91243	7.77778	8.33333	9	5.43036	6.0071	2.72976	7.01353	6.21794	8.75	6.66667	6.36364	6.16282	8.4583	1.41211		4.9716	5.16312	8.61111	10	7	9.15561	8.21292	9.75605	5.40026	4.45798	7.22222	4.58333	5	7.19522
NS 2	Vehicle	7.81809	5.09266	8.23529	8.33333	6.66667	6.99229	5.76253	3.88347	7.17708	8.41699	8.82353	9.16667	7.5	8.12455	6.03287	5.49322		6.24683	3.46724	6.66667	5.83333	7	6.14857	4.49811	0.593207	1.6338	0.679979	3.75	1.66667	1.81818	7.06556	5.75196	0.774883		3.73809	3.60875	7.22222	6.36364	5	6.52594	10	6.06552	2.72135	3.5121	6.66667	5.83333	7	4.70179
NS 3	Vehicle	3.52538	3.72388	7.64706	10	7.5	5.78422	5.11206	6.00612	4.55184	4.72493	7.64706	8.33333	6.66667	4.5042	5.0758	5.63334		5.14502	3.59647	6.66667	7.5	4	7.29124	7.47193	4.3372	3.96728	2.06264	7.5	4.16667	3.63636	8.07209	8.54808	1.72386		2.83637	3.27848	3.88889	3.63636	4	4.0014	5.18017	7.333	1.80136	2.04769	3.61111	3.33333	4	3.54203
NS 4	Vehicle	5.05216	4.45036	9.41176	10	10	6.43251	7.02478	9.38591	6.3298	7.04907	10	10	10	9.32224	8.02015	6.27102		6.62207	6.60251	8.33333	9.16667	9	7.14389	8.7275	5.55503	6.80633	4.63592	8.125	7.5	6.36364	7.49832	8.54558	4.70831		1.10558	1.14695	3.61111	2.72727	3	2.94875	3.76646	7.35854	7.24341	4.48769	5.55556	6.66667	6	10
NS 5	Vehicle	5.93582	2.06273	8.82353	6.66667	6.66667	6.71516	5.80408	10	2.88083	1.85602	7.64706	8.33333	6.66667	8.36746	6.48948	10		7.12709	3.77911	7.77778	6.66667	6	7.33753	7.76098	6.40588	8.70098	2.78155	8.125	5.83333	4.54545	8.55794	8.90678	2.5703		1.18803	0.238823	3.19444	1.81818	1.25	1.60013	1.78926	3.55636	4.43557	1.29122	5.83333	3.33333	3	2.85448
NS 6	Vehicle	0.776048	0.447126	3.52941	3.33333	1.66667	0.738575	0.51531	0.779694	4.58422	1.13224	7.05882	4.16667	3.33333	7.01599	4.19414	5.47622		7.76619	5.61578	8.88889	8.33333	7	6.39501	7.5324	2.10764	8.31346	3.36518	8.125	8.33333	5.45455	7.07914	6.41295	2.42143		1.05167	0.404073	3.33333	2.27273	2	1.79674	1.5466	1.89311	3.25548	1.4024	7.22222	4.16667	5	2.57358
Day contr 1	6F1	2.22411	0.359199	7.05882	3.33333	1.66667	1.57327	0.124148	0.098946	5.31533	0.395471	5.29412	1.66667	0	3.16316	3.12785	1.68396		2.64352	4.18796	8.88889	10	10	3.60579	3.12995	7.21966	3.88544	5.72694	8.75	10	7.27273	7.6296	9.63988	10		0	0	0	0	0	0	0	0	7.01639	9.88817	10	10	10	1.37621
Day contr 2	6F1	2.2809	1.97027	3.82353	3.33333	3.33333	1.87663	1.64652	1.67958	4.24998	3.2876	7.64706	7.5	5.83333	3.67334	2.3225	1.92027		4.81812	3.79671	7.22222	4.16667	8	1.24949	0.523572	0.121281	4.63502	6.53636	8.75	5.83333	7.27273	1.67393	0.74335	0.234884		0	0	0	0	0	5.0882e-05	0	0	4.61536	3.187	4.44444	2.5	3	0.75074
Day contr 3	6F1	1.19072	0.942158	3.82353	3.33333	3.76667	1.73686	1.85635	1.64229	1.83547	1.94415	3.82353	3.75	3.75	1.78138	1.9945	1.71831		2.42657	2.19651	4.16667	3.33333	4	0.438073	2.36812	0.0157099	4.60315	5.23609	10	3.33333	7.27273	2.61821	1.00446	0.154918		0.0920861	0.0571976	0	0	0	6.10584e-05	0	0	7.38108	0.789808	2.22222	0	0	2.54501
Day contr 3	6F1	2.89947	1.50481	6.32353	5	5	3.12039	1.96286	5.33621	6.70416	4.56077	9.11765	8.33333	7.08333	6.45999	4.48145	3.19382		2.45339	0.656836	6.66667	5	6	0.211828	0.00892171	0.151758	6.33136	2.27546	6.25	3.33333	3.63636	1.23245	0.142394	0.0155235		no thrombi								no thrombi
Day contr 5	6F1	1.51522	1.78279	4.41176	3.75	3.75	0.633526	0.631332	0.237887	3.04883	2.69889	8.82353	8.33333	7.5	6.10216	3.86512	1.72103		5.46068	4.57356	9.44444	7.5	9	1.89347	0.982875	0.353945	4.01401	4.3553	8.125	6.66667	7.27273	2.11451	1.63465	0.152557		0.0213348	0	0	0	0	0.00077953	0	0.102158	10	5.2487	7.77778	6.66667	6	4.20459
Day contr 6	6F1	0.825314	0.782273	3.82353	3.33333	4.16667	0.111068	0.0416568	0.0224972	3.35069	3.08812	10	8.33333	8.33333	3.48735	2.053	3.28078		2.88271	0.982322	6.66667	3.33333	4	0.308276	0.0256912	0.0315101	4.78612	4.36568	8.75	6.66667	7.27273	2.15782	0.0429902	0.0613768		0.0046195	0	0	0	0	0.000106852	0.00245319	0	4.00113	1.52253	7.77778	4.16667	5	4.10407
Contr 1	6F1	1.32402	0.859159	7.05882	6.66667	6.66667	0.400999	0.450716	0.46765	9.57114	4.91018	7.64706	6.66667	5.83333	2.54587	1.56934	1.01049		4.67304	3.21234	6.66667	3.33333	5	1.22833	0.762724	0.11374	7.07081	4.12691	8.125	6.66667	5.45455	3.60334	1.3349	0.185901		0	0	0	0	0	0	0	0.383091	5.66364	1.57209	5.83333	3.33333	3.5	5.52102
Contr 2	6F1	1.36824	1.78998	4.11765	3.54167	3.55	0.708669	0.352437	0.500875	7.29916	5.57729	8.52941	7.91667	6.66667	7.51616	2.65524	1.99702		4.27743	5.06723	6.38889	5	6.5	1.09968	0.327625	0.045873	6.84606	7.72016	8.75	5.41667	5.90909	4.00263	0.625198	0.280179		0.0136761	0	0	0	0	0.00535439	0	0	7.13285	1.43484	5	1.66667	1	2.49865
Contr 3	6F1	1.91397	2.1548	4.11765	3.33333	3.54167	1.33561	0.775485	1.57782	7.57806	7.67062	9.11765	6.66667	6.25	7.94245	2.75223	3.30908		3.42887	3.5727	7.22222	4.16667	5	0.727158	0.198797	0.0974016	4.99292	3.51863	7.8125	4.16667	4.09091	1.21478	0.119965	0.0115082		0.00571359	0	0	0	0	0.0349725	0	0.10535	4.97495	0.973768	4.16667	0.833333	1	2.29875
Contr 4	6F1	0.899441	0.417554	3.82353	3.33333	2.93333	0.446047	0.435699	0.264342	no data									2.68173	1.35808	5.69444	5	5	0.58237	0.215732	0.00377038	no data									0.287564	0.157178	0.972222	0.454545	0.416667	0.0101617	0.00181717	0.0585278	no data
Contr 5	6F1	3.42593	2.98074	6.17647	6.45833	5.83333	2.15373	1.51307	2.04193	4.15753	4.88921	7.64706	9.16667	7.5	9.24975	6.13533	3.9736		3.63029	3.0983	6.66667	4.58333	5.5	0.742885	0.116602	0.0540422	4.82083	5.51282	8.125	6.66667	7.27273	1.228	0.124609	0.0634424		0.0370776	0.0350566	0	0	0	0	0.000408864	0.052675	4.43516	2.71283	6.38889	2.91667	3.5	1.56344
Contr 6	6F1	2.63135	2.6174	6.17647	5	5.20833	2.31094	1.20877	2.74632	5.31143	5.24998	8.23529	7.5	6.66667	4.71164	2.33591	3.66263		3.53663	2.55121	3.88889	3.125	3.5	0.52991	0.152413	0.0292205	6.45447	5.9563	8.125	6.66667	6.36364	3.34848	0.883253	0.107705		0.204808	0.0601958	1.94444	0.454545	0.5	0.00358675	0.00306648	0.0861954	5.74023	6.26865	8.61111	5.83333	7	2.91064
Contr 7	6F1	4.27221	3.58676	6.02941	5	5.20833	3.36328	2.22581	1.94767	4.67215	5.04975	7.05882	6.66667	5	4.74792	3.72119	1.70674		3.31178	0.98138	5.83333	4.58333	2.5	0.184142	0.0508455	0.0138031	9.69045	1.57797	6.25	3.33333	3.63636	2.04547	0.571276	0.0781965		0.0639436	0	0	0	0	0	0	0	6.32089	1.04408	5.55556	3.33333	4	1.63859
Contr 6F1 avg		2.0593	1.67291	5.13575	4.26282	4.20192	1.52085	1.0173	1.428	5.25783	4.11017	7.7451	6.875	5.86806	5.1151	3.08447	2.43148		3.55575	2.78732	6.57051	4.85577	5.69231	0.984722	0.681836	0.634747	5.67755	4.74239	8.15104	5.72917	6.06061	2.7391	1.40558	0.945516		0.0609019	0.0258023	0.243056	0.0757576	0.0763889	0.00458948	0.000645475	0.0656664	6.11652	3.14931	6.16162	3.75	4	2.67379
NS 1	6F1	0.351098	0.231251	3.52941	1.66667	2.5	0.635703	0.540507	0.537954	7.30195	2.81673	7.35294	4.58333	4.58333	6.15745	4.42391	4.32462		1.12072	0.958585	5	3.88889	5	0.502597	0.330544	0.488474	8.74879	3.9035	7.70833	4.72222	4.84848	4.3408	2.50853	3.26566		0.869788	0.952178	2.36111	2.27273	2	4.57867e-05	0	0	3.13257	1.35803	7.22222	5.41667	6.5	1.06384
NS 2	6F1	3.26355	3.06778	8.23529	8.33333	6.66667	1.79686	1.14798	0.576803	5.08212	5.91634	7.05882	10	7.5	3.32945	1.96238	1.37407		2.74367	2.27683	4.30556	3.54167	5.26	0.312629	0.0088391	0.0138247	2.22104	2.20004	4.0625	2.70833	3.2	0.562246	0.124553	0.0435244		0	0	0	0	0	3.56174e-05	0	0	3.55222	2.29989	1.66667	1.66667	2	2.30734
NS 3	6F1	1.86824	1.48115	7.05882	5	5	1.99029	1.27208	2.06682	4.51893	3.84636	7.05882	8.33333	6.66667	3.85717	2.93601	4.29145		2.4326	2.29872	3.61111	3.33333	4	0.3519	6.58497	0.0622113	6.21576	4.61873	8.125	5	5.45455	0.437234	0.1885	0.119508		3.46274	0.504399	2.77778	0	0	2.05385	1.02727	2.11019	1.96609	0.679536	4.44444	3.33333	2	2.26266
NS 4	6F1	2.66053	2.41148	6.76471	7.08333	6.25	1.49039	0.937844	4.9448	6.36696	4.17567	9.41176	10	7.5	9.78998	7.03739	1.08407		4.64391	3.43939	8.05556	5	7.5	1.87555	1.45765	0.393534	7.38112	4.62116	8.75	7.08333	6.36364	3.81755	2.84381	0.229425		0.077255	0.0305592	0	0	0	0.0129331	0.00654183	1.35678	4.7703	1.3435	5.83333	3.75	4	2.74145
NS 5	6F1	0.423391	0.242686	3.52941	2.5	2.5	0.770634	0.491139	0.778861	5.90993	2.49591	7.64706	6.66667	5	7.21477	5.04458	6.80817		2.89699	1.52187	6.66667	3.33333	6	0.595254	0.21536	0.050586	6.70346	1.7525	6.875	4.16667	3.63636	2.25115	0.922334	0.219835		0.0146487	0	0	0	0	0.00318898	0.026031	0	3.80222	1.0267	6.66667	3.33333	3	2.358
NS 6	6F1	0.199998	0.143128	3.52941	2.5	1.66667	0.268072	0.0924678	0.229971	7.4025	1.44007	7.05882	6.66667	5	3.9109	1.22184	2.28476		4.69521	4.42275	8.88889	5	10	1.63682	0.416347	0.0791781	4.30111	4.37022	8.75	5	9.09091	4.80345	1.50471	0.972587		0.092937	0.0523542	0	0	0	0.0382678	0.00327091	0.536327	7.85357	6.17784	8.88889	6.66667	7	3.7669
Substraction
Contr	6F1 avg	-4.33681	-3.50614	-3.40475	-2.98077	-2.65737	-4.87236	-4.67739	-3.41597	-1.80409	-1.39647	-0.441176	-1.35417	-0.694444	-3.1934	-3.18267	-2.22743		-4.45614	-4.97168	-1.9943	-2.63555	-2.46394	-6.85067	-5.5197	-3.00433	-3.32311	-2.57244	-0.428504	-1.92235	-0.385675	-4.91284	-3.93539	-0.89581		-4.76878	-3.7565	-7.04149	-5.78671	-5.81784	-5.8595	-4.84586	-3.41224	0.731643	-0.189161	-0.397026	-1.34259	-1.31944	-1.77436
NS 1	6F1	-7.16599	-2.95984	-5	-5.41667	-3.33333	-8.19282	-7.07426	-4.98792	-0.162341	-0.518931	-0.588235	-3.33333	-1.25	-3.56353	-5.57609	0.243988		-3.2268	-2.95384	-2.77778	-4.44444	-4	-4.92777	-5.67656	-2.24128	1.73526	-2.31445	-1.04167	-1.94444	-1.51515	-1.82201	-5.94977	1.85355		-4.10181	-4.21094	-6.25	-7.72727	-5	-9.15556	-8.21292	-9.75605	-2.26769	-3.09995	0	0.833333	1.5	-6.13138
NS 2	6F1	-4.55455	-2.02488	0	0	0	-5.19543	-4.61455	-3.30667	-2.09495	-2.50066	-1.76471	0.833333	0	-4.79509	-4.07049	-4.11915		-3.50317	-1.19041	-2.36111	-2.29167	-1.74	-5.83594	-4.48927	-0.579382	0.587245	1.52006	0.3125	1.04167	1.38182	-6.50331	-5.62741	-0.731358		-3.73809	-3.60875	-7.22222	-6.36364	-5	-6.5259	-10	-6.06552	0.830873	-1.21222	-5	-4.16667	-5	-2.39446
NS 3	6F1	-1.65714	-2.24273	-0.588235	-5	-2.5	-3.79393	-3.83999	-3.9393	-0.0329106	-0.878575	-0.588235	0	0	-0.647035	-2.13979	-1.34189		-2.71242	-1.29775	-3.05556	-4.16667	0	-6.93934	-0.886967	-4.27499	2.24848	2.55608	0.625	0.833333	1.81818	-7.63485	-8.35958	-1.60436		0.626368	-2.77408	-1.11111	-3.63636	-4	-1.94755	-4.1529	-5.2228	0.164725	-1.36815	0.833333	0	-2	-1.27937
NS 4	6F1	-2.39163	-2.03888	-2.64706	-2.91667	-3.75	-4.94212	-6.08693	-4.44111	0.0371571	-2.87341	-0.588235	0	-2.5	0.467746	-0.982766	-5.18695		-1.97816	-3.16312	-0.277778	-4.16667	-1.5	-5.26834	-7.26985	-5.1615	0.574791	-0.014761	0.625	-0.416667	0	-3.68076	-5.70178	-4.47889		-1.02832	-1.11639	-3.61111	-2.72727	-3	-2.93581	-3.75991	-6.00176	-2.47311	-3.14418	0.277778	-2.91667	-2	-7.25855
NS 5	6F1	-5.51243	-1.82005	-5.29412	-4.16667	-4.16667	-5.94452	-5.31294	-9.22114	3.0291	0.639894	0	-1.66667	-1.66667	-1.15268	-1.4449	-3.19183		-4.2301	-2.25725	-1.11111	-3.33333	0	-6.74228	-7.54562	-6.3553	-1.99752	-1.02905	-1.25	-1.66667	-0.909091	-6.30679	-7.98445	-2.35047		-1.17338	-0.238823	-3.19444	-1.81818	-1.25	-1.59694	-1.76323	-3.55636	-0.63335	-0.264523	0.833333	0	0	-0.49648
NS 6	6F1	-0.57605	-0.303998	0	-0.833333	0	-0.470503	-0.422842	-0.549723	2.81828	0.307838	0	2.5	1.66667	-3.10509	-2.97231	-3.19147		-3.07098	-1.19303	0	-3.33333	3	-4.75819	-7.11606	-2.02847	-4.01235	1.00504	0.625	-3.33333	3.63636	-2.27569	-4.90824	-1.44885		-0.958728	-0.351719	-3.33333	-2.27273	-2	-1.75848	-1.54333	-1.35678	4.59809	4.77543	1.66667	2.5	2	1.19331
[truncated: 2 more columns]

## Sheet: Legend 
For Figure 1 and 2				For Figure 3				For Figure NS patient summary
M1: Col I	Agonists	±α-CD31		M3: Col IV	Agonists	±α-G6Bb		M1: Col I	Agonists	±α-CD31
M2: Col III				M3: Col IV		±α-CD148		M2: Col III
M3: Col IV								M3: Col IV
		For Figure 2.2 with activating α-CD31
P1 Platelet deposition	Platelet activation markers			P1 Platelet deposition	Platelet activation markers			P1 Platelet deposition	Platelet activation markers
P2 Thrombus multilayer size				P2 Thrombus multilayer size				P2 Thrombus multilayer size
P3 Thrombus morphological score				P3 Thrombus morphological score				P3 Thrombus morphological score
P4 Thrombus contraction score				P4 Thrombus contraction score				P4 Thrombus contraction score
P5 Thrombus multilayer score				P5 Thrombus multilayer score				P5 Thrombus multilayer score
P6 P-selectin expression				P6 P-selectin expression				P6 P-selectin expression
P7 Integrin activation				P7 Integrin activation				P7 Integrin activation
P8 PS exposure				P8 PS exposure				P8 PS exposure
P1-2 and P6 to P8 = SAC %
P3 = Score 0-4
P4-5 = Score 0-3
